# Supplementary material for: Effects of Warming, Phosphorous Deposition, and Both Treatments on the Growth and Physiology of Invasive Solidago canadensis and Native Artemisia argyi
Source: Plants (Basel). 2023 Mar 19;12(6):1370. doi: 10.3390/plants12061370 (PMC10051919; doi:10.3390/plants12061370)
Supplement: Supplementary file 1 [file plants-12-01370-s001.zip]

Archive with 1 entries (1 files):
- plants-2163363-supplementary.pdf
